# Supplementary material for: Fluoroscopy-Assisted C1–C2 Posterior Fixation for Atlantoaxial Instability: A Single-Center Case Series of 78 Patients
Source: Medicina (Kaunas). 2022 Jan 12;58(1):114. doi: 10.3390/medicina58010114 (PMC8779556; doi:10.3390/medicina58010114)
Supplement: Supplementary file 1 [file medicina-58-00114-s001.zip]

Archive with 1 entries (1 files):
- medicina-1512979-supplementary.pdf
